# Supplementary material for: Social proximity in dairy calves is affected by differences in pessimism
Source: PLoS One. 2019 Oct 30;14(10):e0223746. doi: 10.1371/journal.pone.0223746 (PMC6821061; doi:10.1371/journal.pone.0223746)
Supplement: S4 File — (XLSX) [file pone.0223746.s004.xlsx]

## Sheet: Instructions
Data sheet
Social bonding in dairy calves is affected by differences in Pessimism
Benjamin Lecorps, Sarah Kappel, Daniel M. Weary and Marina A.G. von Keyserlingk
Two data sheet have been created.
Data sheet 1 refers to the pair selectivity scores and aimed at detecting consistency over time, contexts and across behaviours of preferential relationships between calves
Data are coded as following:
Pairs refer to which animals are interecting
Pair_sel_period1_lying: refers to selectivity score for each pair during period 1 when calves were lying
Pair_sel_period1_standing: refers to selectivity score for each pair during period 1 when calves were standing
Pair_sel_period2_lying: refers to selectivity score for each pair during period 2 when calves were lying
Pair_sel_period2_standing: refers to selectivity score for each pair during period 2 when calves were standing
Pair_sel_Avg_period1_2_lying: refers to the average selectivity score for each pair during period 1 and 2 when calves were lying
Pair_sel_Avg_period1_2_standing: refers to the average selectivity score for each pair during period 1 and 2 when calves were standing
Pair_sel_period3_lying: refers to the selectivity score for each pair during period 3 when calves were lying
Pair_sel_period3_standing: refers to the selectivity score for each pair during period 3 when calves were standing
Data sheet 2 refers to how selective individual were in their social relationship. Data presented are standard variation of all measures calculated using equation 2 for each calf
Data are coded as following:
Sociability: Individual sociability score calculated using two sessions of personality tests
Pessimism: individual pessimism score calculated using to sessions of judgment bias testing
Fearfulness: Individual fearfulness score calculated using two sessions of personality tests
Selectivity_lying_OP: Individual selectivity score when calves were lying in the open-pack (see equation 2)
Selectivity_standing_OP: Individual selectivity score when calves were standing in the open-pack (see equation 2)
Selectivity_lying_FS: Individual selectivity score when calves were lying in the Free stalls (see equation 2)
Selectivity_standing_FS: Individual selectivity score when calves were standint in the free stalls (see equation 2)

## Sheet: Data sheet 1
Pairs	Pair_sel_period1_lying	Pair_sel_period1_standing	Pair_sel_period2_lying	Pair_sel_period2_standing	Pair_sel_Avg_period1_2_lying	Pair_sel_Avg_period1_2_standing	Pair_sel_period3_lying	Pair_sel_period3_standing
6006-6008	10.8421336531387	17.6538461538462	16.1694716163396	15.4560810810811	13.1877425531368	16.258064516129	14.6514392870261	16
6006-6009	19.3543777759255	16.025641025641	10.1656039456084	11.9103773584906	15.0570625978253	13.9306930693069	26.3208412430945	9.6078431372549
6006-6010	15.99530428675	10.1268412438625	9.01076158940397	5.90277777777778	12.9126336062312	7.96039603960396	3.284491643142	4.55284552845528
6006-6011	10.2156721553834	13.4894091415831	5.85826292151937	12.5155472636816	8.27531792903828	13.0147058823529	28.5382991242948	4.55284552845528
6006-6012	8.94306304924349	9.52467343976778	6.57832716645849	12.25	7.79852598456995	10.8398058252427	6.32631038802276	10.5128205128205
6006-6013	5.48264561080831	5.37135278514589	13.3093763033947	14.4345238095238	8.85961458000049	10.2692307692308	4.29831187598529	4.89583333333333
6006-6015	5.72366485705881	2.0979020979021	9.95138791038467	9.75378787878788	7.60696900639561	6.03030303030303	0.530563234760269	0
6006-6016	16.6219460830114	14.8351648351648	10.194151919806	6.53409090909091	13.8312729141074	11	13.5088491622963	23.0769230769231
6006-6017	9.27580862328007	12.5874125874126	14.6225165562914	4.46428571428571	11.5847083165296	8.65116279069768	5.52523945660566	0
6008-6009	8.23188949162869	8.16666666666667	10.3420756454418	19.4288628250892	9.24026842251318	14.3724049824337	13.0138592355823	6.94117647058824
6008-6010	13.1979278134475	12.3829787234043	12.7341360856269	8.00800800800801	12.9825653798257	9.88102842542319	5.92846093351655	3.21951219512195
6008-6011	12.6318280999197	15.5217391304348	8.88748286407255	18.4852763210972	10.8991443780648	16.9592030360531	8.2400416558188	9.65853658536585
6008-6012	1.87740008533637	5.83018867924528	7.58986581344477	8.37837837837838	4.64551723078813	7.10930159724397	0	11.7692307692308
6008-6013	10.3714291477792	10.8965517241379	18.2116433433391	16.9608383894098	13.8960835879076	14.6195202646816	19.7932502280328	7.125
6008-6015	18.0068678788517	10.6818181818182	10.643340490598	14.2628992628993	14.5176016895755	12.7158683610296	15.2638424377555	12.8780487804878
6008-6016	13.412461160116	7.57142857142857	16.8499022409385	10.8722358722359	14.9734919534267	9.03225806451613	12.7695703854644	19.6923076923077
6008-6017	15.2891748397366	12.8181818181818	3.37614678899083	9.33075933075933	9.91950454487262	10.830832708177	2.08637697258008	4.27272727272727
6009-6010	3.20483576642336	10.5274822695035	11.4320012391574	14.9545772187282	7.09756403817177	12.8712871287129	3.45070892569391	5.38020086083214
6009-6011	9.06706204379562	10.5978260869565	6.86001794641713	5.06899464939454	8.0059449147351	7.76426907396622	13.033895309013	5.38020086083214
6009-6012	11.6260345032405	9.92531446540881	11.0961912447578	5.83018867924528	11.3604456226412	7.84389118523503	3.46555162679564	13.5746606334842
6009-6013	15.7476509979164	11.0632183908046	9.15834375481815	13.7466307277628	12.6407929189594	12.4968266057375	1.95928379738343	18.1985294117647
6009-6015	15.0691037453632	15.2462121212121	18.3405178095916	11.114922813036	16.6624312529609	13.001300130013	7.93714458883719	21.5208034433285
6009-6016	10.9740172771714	15.4761904761905	20.9884819306478	8.31903945111492	15.6668531089588	11.9405940594059	11.500207717309	11.0105580693816
6009-6017	2.73267371807518	2.1780303030303	3.39405204460967	8.53548966756514	3.02910018760434	5.38222426893852	8.03015972397991	14.9732620320856
6010-6011	14.7569444444444	19.6731421523281	14.680316091954	25.0829187396352	14.7215789094749	22.4301106581246	14.2238778257439	46.3414634146341
6010-6012	7.08885875025116	12.0433560818948	11.9743475682088	7.7037037037037	9.40353648593559	9.80486398154379	6.49368173200829	9.42776735459662
6010-6013	20.305798673449	5.57593543653705	3.94873271889401	5.8390022675737	13.0077420267254	5.68037572988068	2.98368863049096	11.1280487804878
6010-6015	7.25722905282331	4.40038684719536	5.59175531914894	3.67003367003367	6.47553043208921	4.000400040004	12.2486237501404	12.1951219512195
6010-6016	10.2065357870977	13.6968085106383	19.7301912568306	12.3737373737374	14.4913607119998	12.9356435643564	27.3114636274963	10.0062539086929
6010-6017	7.43947072072072	6.60058027079304	7.8375	16.9312169312169	7.61469838572642	11.8408933916647	29.112211867648	6.98447893569845
6011-6012	9.96782464963834	18.3483729833197	22.8379760297787	12.2238805970149	16.1108243639343	15.3555111364934	8.68771595190819	3.14258911819887
6011-6013	11.2453714093357	7.34632683658171	9.43614598230839	14.1334145598538	10.4284921207446	11.0953996983409	14.5873026673925	11.1280487804878
6011-6015	6.6460681352459	11.1660079051383	9.56896551724138	9.93215739484396	8.01257085497284	10.4723707664884	10.8189418264919	12.1951219512195
6011-6016	11.4230934633028	11.3224637681159	7.28566044846429	9.41316146540027	9.54599605762361	10.4117647058824	0	12.5078173858662
6011-6017	7.25782874220374	14.8880105401845	7.2	5.81023454157782	7.22861915147687	10.4394664842681	0	3.49223946784922
6012-6013	2.34237276029881	8.00260247234873	6.53361103366843	4.04081632653061	4.28837112487726	5.63231267114762	16.355625445051	3.48557692307692
6012-6015	8.79153944208935	14.5583190394511	8.70340223618788	15.2727272727273	8.7432487146775	14.8573109738158	21.1109849774851	12.5703564727955
6012-6016	27.6025681437364	11.0175202156334	15.7260369873403	12.8181818181818	21.8588472756133	11.8252427184466	18.5511155683894	9.61538461538461
6012-6017	17.8816735778761	14.5583190394511	17.561803084223	19.7142857142857	17.6564791919869	17.0693158726575	22.3958676984853	20.979020979021
6013-6015	17.6885834535127	11.4420062695925	17.124227865477	11.5769944341373	17.3991391002842	11.4607614607615	24.967748133509	19.4740853658537
6013-6016	8.8519521589869	13.0849753694581	5.32371383243937	6.47031539888683	7.29713819128162	9.12820512820513	7.57262191450933	11.3782051282051
6013-6017	5.61778461239862	5.72100313479624	10.1901689708141	6.63265306122449	7.62057112140102	6.11210494931425	6.7735682638661	11.5056818181818
6015-6016	8.99737876802097	12.1753246753247	10.2371817230555	16.3636363636364	9.55973129880104	14.0707070707071	13.1754486994913	12.5078173858662
6015-6017	15.2452199993184	13.6363636363636	18.8687943262411	10.4978354978355	16.8671090130395	11.9509043927649	2.41022689617887	10.4767184035477
6016_6017	9.49093059184802	10.1461038961039	3.87540983606557	6.98051948051948	7.01725874849399	8.65116279069768	10.7625855707239	10.6643356643357
6014_6019	17.6938978509176	34.3406593406593	18.7952639603583	26.5471167369902	18.2216538227911	30.7315233785822	0	26.8608414239482
6014_6020	11.0118298514976	9.31372549019608	6.36534412286858	15.7986111111111	8.65715946361108	12.5078173858662	16.58559972106	24.2014914872661
6014_6021	10.9976565115501	18.7698412698413	11.4587242826436	10.5988160291439	11.1363371143164	14.2597968069666	14.6916666666667	16.6281399291108
6014_6022	2.88884812912693	12.5	9.14538562389557	7.65582655826558	5.84327255119334	10.1521470497374	17.3536036036036	13.1423158891783
6014_6024	27.8421336206897	9.22619047619048	10.0591537889069	12.6984126984127	18.8249599292544	10.9375	22.6704545454545	19.1863153028202
6014_6025	10.3740904776969	19.1416040100251	15.617255394376	10.8955938697318	12.9419742322968	15.1059085841695	0.329106280193237	11.9960506829027
6014_6026	3.26853947543603	6.01731601731602	5.28497108606644	10.2067183462532	4.21667133454698	8.10147299509002	4.61309523809524	9.33026164225769
6014_6027	15.8048856333356	10.8974358974359	14.9653861816207	6.9933489827856	15.347551342812	8.72420262664165	8.81063880883766	9.03507033881514
6019_6020	8.80648722150286	20.5559146735617	11.4214721982774	23.0748945147679	10.1167703002692	21.5638450502152	40.1553831124546	13.6645962732919
6019_6021	15.188764079194	8.3028083028083	12.0467788189307	10.1680846648682	13.4024740827416	9.18978912319645	17.5295154185022	9.52380952380952
6019_6022	19.8783359497645	12.1794871794872	4.93988220574323	5.55727076258104	12.8039553404104	8.9652728561304	9.2086855578045	21.0511033681765
6019_6024	4.59142791732077	19.793956043956	11.4105088003	9.15461121157324	8.0553991218671	13.8541666666667	10.7829395274329	14.2857142857143
6019_6025	14.8105367764608	7.13321765953345	25.9328545230472	7.47490178961152	20.3300198865043	7.28900255754476	14.0852114324629	1.64110842076944
6019_6026	22.9273622130765	13.1268731268731	9.60556346462387	12.1430674124227	16.6375540337482	12.3258239465999	3.76809314033984	1.64110842076944
6019_6027	15.7250136064908	12.0879120879121	16.5397984642589	10.6970939561419	16.1059670979938	11.2099473935916	11.9485457476926	1.8140589569161
6020_6021	9.72054898070063	9.23202614379085	12.1893313179356	16.0860655737705	11.0511329719921	13.2017947537966	7.85188284518828	19.7377501725328
6020_6022	10.185328984832	11.5546218487395	20.8373273747744	17.4034552845528	15.3990053383219	14.5166029973553	0.82056428813751	17.3471191233651
6020_6024	12.341278892944	19.8529411764706	8.56590190234912	12.7232142857143	10.3489440502106	15.6885162601626	19.1097692405224	7.59144237405107
6020_6025	20.9129668072948	19.3498452012384	12.8033662007994	17.9777298850575	16.6922683051715	18.4915164369035	13.9732783538496	6.28838123311226
6020_6026	9.81808189837387	9.86631016042781	4.42532027276421	12.124515503876	7.1121152790048	11.2112956235945	13.247575878329	6.28838123311226
6020_6027	10.427180394853	10.1809954751131	21.1297482801505	9.80046948356808	16.0645488894228	9.95934959349593	2.48694729480424	1.74504584442473
6021_6022	7.63013840115679	11.5079365079365	8.45156602546943	8.15673730507797	7.96476390792299	9.66696976585588	12.0900900900901	12.6306620209059
6021_6024	4.27664846278317	16.5277777777778	7.2248817880114	15.4127634660422	5.88448456721447	15.8805031446541	25.4954545454545	9.52380952380952
6021_6025	19.6054155161664	17.8947368421053	14.7724717588825	10.0904465799887	16.9078593050681	13.597210828548	9.40193236714976	18.0521926284638
6021_6026	13.5088278292162	2.02020202020202	41.0613655027893	11.208539839878	27.4611398963731	7.43677238057005	12.7896825396825	8.20554210384719
6021_6027	10.413302332821	4.14529914529915	2.16412764905616	12.1911798660817	5.85320334945854	8.78202178248198	4.4388088376561	0
6022_6024	9.47473404255319	7.32142857142857	14.6886675405332	8.44947735191638	12.018465650246	7.86270080321285	0	11.2272551296942
6022_6025	15.955250829592	12.406015037594	12.1697768794874	14.5710681244743	14.0939554784972	13.4834992142483	19.1196631414023	16.0293509714758
6022_6026	15.8357635751253	14.6969696969697	2.89205647586799	10.805445263755	9.80278634821291	12.441254379219	21.7181467181467	10.2004960727573
6022_6027	5.5962989809406	2.15201465201465	10.6033602121324	5.77121264170388	8.03180114897069	4.03565481437947	8.45130072435548	11.411149825784
6024_6025	12.2073298929664	4.25438596491228	8.7537230649205	8.77463054187192	10.4029509422345	6.6893115942029	6.5135046113307	14.7699757869249
6024_6026	6.57526946589447	4.31818181818182	5.92451870422564	11.7940199335548	6.22397406147684	8.75443262411348	1.73160173160173	9.84665052461663
6024_6027	13.5941153139613	0	27.5956033317198	11.1795774647887	20.9874102288256	6.49136178861789	0	9.0702947845805
6025_6026	9.22514257376643	7.1451355661882	12.3641948463585	12.9911788291901	10.7244136163575	10.2621029910577	22.8778467908903	11.864406779661
6025_6027	7.86968432277399	11.0323886639676	7.09974927238594	9.3977659057795	7.46789481730622	10.0954400848356	16.4216402845647	13.0750605326877
6026_6027	23.0168831872239	41.1538461538462	10.6945986834693	33.426138224697	16.8651621933551	36.5334717176959	38.9277709162435	41.0930473884469

## Sheet: Data sheet 2
Calf	Sociability	Pessimism	Fearfulness	Selectivity_lying_OP	Selectivity_standing_OP	Selectivity_lying_FS	Selectivity_standing_FS
6006	0.0017	7.49	-3.41	3.25575117	3.88730126	9.53988314	10.5409255
6008	0.1788798	6.46	-2.66	3.55740623	3.53318264	7.26757041	6.25388768
6009	0.240646	14.31	-1.97	4.98259641	3.34946916	8.3423493	6.20054443
6010	-1.912144	3.62	-2.2	3.57096736	6.3354303	9.84119646	13.6406193
6011	0.6114039	8.49	-1.88	3.45527641	4.23104816	8.77562792	13.8031926
6012	0.3281992	9	-0.67	6.24421459	4.1222457	8.10358136	5.24702101
6013	-2.122684	5.28	-0.17	4.42199041	4.10456682	8.50903783	6.46337169
6015	1.670497	4.54	0.54	4.04781433	3.81304769	7.56158253	5.60327185
6016	0.882259	10.4	1.34	4.52139861	2.08832735	7.01903448	2.56410256
6017				5.54827972	4.03268451	11.5421573	7.22681213
6014				6.12175965	8.25192698	9.54573369	5.42889991
6019	3.938502	12.26	0.58	4.29380836	8.41784466	12.6333498	11.5537831
6020	0.08689	13.06	2.52	4.03343348	4.31162671	11.9159005	9.1966608
6021	-1.107612	7.04	2.15	7.50254518	3.4845508	5.55251981	7.12077716
6022	-0.9648972	10.14	-0.08	4.02690559	4.55094182	9.47668041	3.6147202
6024	-2.407385	14.92	3.26	6.0900856	5.13338938	11.785113	5.26020894
6025	-0.808146	8.79	-1.22	4.53246624	4.96136845	7.62059932	5.86698847
6026	1.0976	15.14	-0.63	8.08535663	9.01843337	10.3533737	10.6016915
6027	-0.31064	18.7	0.8	5.12811289	11.1553443	14.7396752	14.3247073
